# Supplementary material for: Linking Motoneuron PIC Location to Motor Function in Closed-Loop Motor Unit System Including Afferent Feedback: A Computational Investigation
Source: eNeuro. 2020 Apr 27;7(2):ENEURO.0014-20.2020. doi: 10.1523/ENEURO.0014-20.2020 (PMC7218009; doi:10.1523/ENEURO.0014-20.2020)
Supplement: Extended Data 1 — Computer codes for the closed-loop motor unit model and simulations. Download Extended Data 1, ZIP file. [file enu-eN-NWR-0014-20-s02.zip]

Archive with 157 entries (157 files):
- fig2_4_6/add_hil_is.hoc
- fig2_4_6/add_muscle_unit.hoc
- fig2_4_6/add_pics_istim.hoc
- fig2_4_6/Ca_conc.mod
- fig2_4_6/Ca_conc.o
- fig2_4_6/CaL.mod
- fig2_4_6/CaL.o
- fig2_4_6/CaN.mod
- fig2_4_6/CaN.o
- fig2_4_6/fig.ses
- fig2_4_6/fixnseg.hoc
- fig2_4_6/group_Ia.hoc
- fig2_4_6/KCa.mod
- fig2_4_6/KCa.o
- fig2_4_6/KDr.mod
- fig2_4_6/KDr.o
- fig2_4_6/mem_mechanism_acti.hoc
- fig2_4_6/mem_mechanism_muscle.hoc
- fig2_4_6/mem_mechanism_pass.hoc
- fig2_4_6/mod_func.c
- fig2_4_6/mod_func.o
- fig2_4_6/module1_2.mod
- fig2_4_6/module1_2.o
- fig2_4_6/module3.mod
- fig2_4_6/module3.o
- fig2_4_6/motor_unit.hoc
- fig2_4_6/Naf.mod
- fig2_4_6/Naf.o
- fig2_4_6/Nap.mod
- fig2_4_6/Nap.o
- fig2_4_6/nrnmech.dll
- fig2_4_6/RampIClamp.mod
- fig2_4_6/RampIClamp.o
- fig2_4_6/syn_Ia.mod
- fig2_4_6/syn_Ia.o
- fig2_4_6/v_e_moto6_export.hoc
- fig2_4_6/Xm.hoc
- fig2_4_6/Xm.mod
- fig2_4_6/Xm.o
- fig3_5_7/add_hil_is.hoc
- fig3_5_7/add_muscle_unit.hoc
- fig3_5_7/add_pics_syns.hoc
- fig3_5_7/Ca_conc.mod
- fig3_5_7/Ca_conc.o
- fig3_5_7/CaL.mod
- fig3_5_7/CaL.o
- fig3_5_7/CaN.mod
- fig3_5_7/CaN.o
- fig3_5_7/fig.ses
- fig3_5_7/fixnseg.hoc
- fig3_5_7/group_Ia.hoc
- fig3_5_7/KCa.mod
- fig3_5_7/KCa.o
- fig3_5_7/KDr.mod
- fig3_5_7/KDr.o
- fig3_5_7/mem_mechanism_acti.hoc
- fig3_5_7/mem_mechanism_muscle.hoc
- fig3_5_7/mem_mechanism_pass.hoc
- fig3_5_7/mod_func.c
- fig3_5_7/mod_func.o
- fig3_5_7/module1_2.mod
- fig3_5_7/module1_2.o
- fig3_5_7/module3.mod
- fig3_5_7/module3.o
- fig3_5_7/motor_unit.hoc
- fig3_5_7/Naf.mod
- fig3_5_7/Naf.o
- fig3_5_7/Nap.mod
- fig3_5_7/Nap.o
- fig3_5_7/nrnmech.dll
- fig3_5_7/syn_Ia.mod
- fig3_5_7/syn_Ia.o
- fig3_5_7/syn_ramp.mod
- fig3_5_7/syn_ramp.o
- fig3_5_7/v_e_moto6_export.hoc
- fig3_5_7/Xm.hoc
- fig3_5_7/Xm.mod
- fig3_5_7/Xm.o
- fig8/add_hil_is.hoc
- fig8/add_muscle_unit.hoc
- fig8/add_pics_istim.hoc
- fig8/Ca_conc.mod
- fig8/Ca_conc.o
- fig8/CaL.mod
- fig8/CaL.o
- fig8/CaN.mod
- fig8/CaN.o
- fig8/fig.ses
- fig8/fixnseg.hoc
- fig8/group_Ia.hoc
- fig8/KCa.mod
- fig8/KCa.o
- fig8/KDr.mod
- fig8/KDr.o
- fig8/mem_mechanism_acti.hoc
- fig8/mem_mechanism_muscle.hoc
- fig8/mem_mechanism_pass.hoc
- fig8/mod_func.c
- fig8/mod_func.o
- fig8/module1_2.mod
- fig8/module1_2.o
- fig8/module3.mod
- fig8/module3.o
- fig8/motor_unit.hoc
- fig8/Naf.mod
- fig8/Naf.o
- fig8/Nap.mod
- fig8/Nap.o
- fig8/nrnmech.dll
- fig8/SawtoothIClamp.mod
- fig8/SawtoothIClamp.o
- fig8/syn_Ia.mod
- fig8/syn_Ia.o
- fig8/v_e_moto6_export.hoc
- fig8/Xm.hoc
- fig8/Xm.mod
- fig8/Xm.o
- fig9/add_hil_is.hoc
- fig9/add_muscle_unit.hoc
- fig9/add_pics_istim.hoc
- fig9/Ca_conc.mod
- fig9/Ca_conc.o
- fig9/CaL.mod
- fig9/CaL.o
- fig9/CaN.mod
- fig9/CaN.o
- fig9/fig.ses
- fig9/fixnseg.hoc
- fig9/group_Ia_sinewave.hoc
- fig9/KCa.mod
- fig9/KCa.o
- fig9/KDr.mod
- fig9/KDr.o
- fig9/mem_mechanism_acti.hoc
- fig9/mem_mechanism_muscle.hoc
- fig9/mem_mechanism_pass.hoc
- fig9/mod_func.c
- fig9/mod_func.o
- fig9/module1_2.mod
- fig9/module1_2.o
- fig9/module3.mod
- fig9/module3.o
- fig9/motor_unit.hoc
- fig9/mStepIClamp.mod
- fig9/mStepIClamp.o
- fig9/Naf.mod
- fig9/Naf.o
- fig9/Nap.mod
- fig9/Nap.o
- fig9/nrnmech.dll
- fig9/syn_Ia_sinewave.mod
- fig9/syn_Ia_sinewave.o
- fig9/v_e_moto6_export.hoc
- fig9/Xm.hoc
- fig9/Xm.mod
- fig9/Xm.o
- README.txt
