# Supplementary material for: Linking Motoneuron PIC Location to Motor Function in Closed-Loop Motor Unit System Including Afferent Feedback: A Computational Investigation
Source: eNeuro. 2020 Apr 27;7(2):ENEURO.0014-20.2020. doi: 10.1523/ENEURO.0014-20.2020 (PMC7218009; doi:10.1523/ENEURO.0014-20.2020)
Supplement: Extended Data 1 — Computer codes for the closed-loop motor unit model and simulations. Download Extended Data 1, ZIP file. [file enu-eN-NWR-0014-20-s02.zip › fig2_4_6/add_hil_is.hoc]

//-----------------------------------------------------------------------// 
// Geometry and connection of axonal hillock and initial segment		 //
//-----------------------------------------------------------------------//


create hillock, is

hillock	{ 		 
	nseg=10
	L=20	
	diam(0:1)=13:3
}

is	{ 		
	L=30	
	diam=3.3
}	  

connect hillock(0), soma(0)
connect is(1), hillock(1)
