# Supplementary material for: Linking Motoneuron PIC Location to Motor Function in Closed-Loop Motor Unit System Including Afferent Feedback: A Computational Investigation
Source: eNeuro. 2020 Apr 27;7(2):ENEURO.0014-20.2020. doi: 10.1523/ENEURO.0014-20.2020 (PMC7218009; doi:10.1523/ENEURO.0014-20.2020)
Supplement: Extended Data 1 — Computer codes for the closed-loop motor unit model and simulations. Download Extended Data 1, ZIP file. [file enu-eN-NWR-0014-20-s02.zip › fig2_4_6/add_muscle_unit.hoc]

//-----------------------------------------------------------------------// 
// Geometry and connection of muscle unit			 					 //
//-----------------------------------------------------------------------//


create muscle_unit

muscle_unit {
	L = 10
	diam = 10
}

connect muscle_unit(0), is(0)
