# Supplementary material for: Linking Motoneuron PIC Location to Motor Function in Closed-Loop Motor Unit System Including Afferent Feedback: A Computational Investigation
Source: eNeuro. 2020 Apr 27;7(2):ENEURO.0014-20.2020. doi: 10.1523/ENEURO.0014-20.2020 (PMC7218009; doi:10.1523/ENEURO.0014-20.2020)
Supplement: Extended Data 1 — Computer codes for the closed-loop motor unit model and simulations. Download Extended Data 1, ZIP file. [file enu-eN-NWR-0014-20-s02.zip › fig2_4_6/CaL.mod]

TITLE L-type Calcium channel

NEURON {
	POINT_PROCESS CaL
	USEION ca WRITE ica
	RANGE gcalbar, g, eca, i, ica
}

UNITS {
	(nA) = (nanoamp)
	(mV) = (millivolt)
	(uS) = (microsiemens)
}

PARAMETER {
	gcalbar  = 7e-07 (uS)
	mtau	 = 60	    (ms)
	eca      = 60
}

ASSIGNED {
	ica		(nA)
	v		(mV)
	g		(uS)
	i		(nA)
	minf
}

STATE {
	m
}

BREAKPOINT {
	SOLVE states METHOD cnexp
	g = gcalbar * m
	i =  g * (v - eca)
	ica=i
}

INITIAL {
	rates(v)
	m = minf
}

DERIVATIVE states {
	rates(v)
	m' = (minf - m) / mtau
}

PROCEDURE rates(v(mV)) {
	minf = 1 / (1 + exp(-(v + 43)/6))
}
