# Supplementary material for: Linking Motoneuron PIC Location to Motor Function in Closed-Loop Motor Unit System Including Afferent Feedback: A Computational Investigation
Source: eNeuro. 2020 Apr 27;7(2):ENEURO.0014-20.2020. doi: 10.1523/ENEURO.0014-20.2020 (PMC7218009; doi:10.1523/ENEURO.0014-20.2020)
Supplement: Extended Data 1 — Computer codes for the closed-loop motor unit model and simulations. Download Extended Data 1, ZIP file. [file enu-eN-NWR-0014-20-s02.zip › fig2_4_6/fixnseg.hoc]

/* Sets nseg in each section to an odd value
   so that its segments are no longer than 
     d_lambda x the AC length constant
   at frequency freq in that section.

   Be sure to specify your own Ra and cm before calling geom_nseg()

   To understand why this works, 
   and the advantages of using an odd value for nseg,
   see  Hines, M.L. and Carnevale, N.T.
        NEURON: a tool for neuroscientists.
        The Neuroscientist 7:123-135, 2001.
*/

// these are reasonable values for most models
freq = 100      // Hz, frequency at which AC length constant will be computed
d_lambda = 0.1

func lambda_f() { local i, x1, x2, d1, d2, lam
        if (n3d() < 2) {
                return 1e5*sqrt(diam/(4*PI*$1*Ra*cm))
        }
// above was too inaccurate with large variation in 3d diameter
// so now we use all 3-d points to get a better approximate lambda
        x1 = arc3d(0)
        d1 = diam3d(0)
        lam = 0
        for i=1, n3d()-1 {
                x2 = arc3d(i)
                d2 = diam3d(i)
                lam += (x2 - x1)/sqrt(d1 + d2)
                x1 = x2   d1 = d2
        }
        //  length of the section in units of lambda
        lam *= sqrt(2) * 1e-5*sqrt(4*PI*$1*Ra*cm)

        return L/lam
}

proc geom_nseg() {
  soma area(0.5) // make sure diam reflects 3d points
  forall { nseg = int((L/(d_lambda*lambda_f(freq))+0.9)/2)*2 + 1  }
}

geom_nseg()
