# Supplementary material for: Linking Motoneuron PIC Location to Motor Function in Closed-Loop Motor Unit System Including Afferent Feedback: A Computational Investigation
Source: eNeuro. 2020 Apr 27;7(2):ENEURO.0014-20.2020. doi: 10.1523/ENEURO.0014-20.2020 (PMC7218009; doi:10.1523/ENEURO.0014-20.2020)
Supplement: Extended Data 1 — Computer codes for the closed-loop motor unit model and simulations. Download Extended Data 1, ZIP file. [file enu-eN-NWR-0014-20-s02.zip › fig2_4_6/KCa.mod]

TITLE Ca activated potassium channel

NEURON {
	SUFFIX KCa
	USEION ca READ cai
	USEION k READ ek WRITE ik
	RANGE gkcabar, ik, i, g
}

UNITS {
	(mV)	=	(millivolt)
	(mA)	=	(milliamp)
	(molar)	=	(1/liter)
	(mM)	=	(millimolar)
	(S)	=	(siemens)
}

PARAMETER {
	gkcabar = 0.02		(S/cm2)
	Kd		= 0.0005		(mM)
}

ASSIGNED {
	ik			(mA/cm2)
	v			(mV)
	ek			(mV)
	cai			(mM)
	i			(mA/cm2)
	g			(S/cm2)
}

INITIAL {
	ik = 0
}

BREAKPOINT {
	g = gkcabar * (cai/(cai+Kd))
	i = g * (v - ek)
	ik = i
}
