# Supplementary material for: Linking Motoneuron PIC Location to Motor Function in Closed-Loop Motor Unit System Including Afferent Feedback: A Computational Investigation
Source: eNeuro. 2020 Apr 27;7(2):ENEURO.0014-20.2020. doi: 10.1523/ENEURO.0014-20.2020 (PMC7218009; doi:10.1523/ENEURO.0014-20.2020)
Supplement: Extended Data 1 — Computer codes for the closed-loop motor unit model and simulations. Download Extended Data 1, ZIP file. [file enu-eN-NWR-0014-20-s02.zip › fig2_4_6/mem_mechanism_acti.hoc]

//----------------------------------------------//
// Active properties of the motoneuron model    //
//----------------------------------------------//

celsius   =  36      			//[degree]

soma	{
	   insert Naf
		gnafbar_Naf = 0.71		//[S/cm^2]
		ena = 50				//[mV]
	   insert KDr
		gkdrbar_KDr = 0.23
		ek = -80				//[mV]
	   insert CaN
		gcanbar_CaN = 0.013 	//[S/cm^2]
	   insert Ca_conc
	   insert KCa
		gkcabar_KCa = 0.0258 	//[S/cm^2]
		ek = -80			 	//[mV]
}

is {
	   insert Naf
		gnafbar_Naf = 2.7			//[S/cm^2]
		ena = 50					//[mV]
	   insert Nap
		gnapbar_Nap = 0.033*10^-3	//[S/cm^2]
		ena = 50					//[mV]
	   insert KDr
		gkdrbar_KDr = 0.17
		ek = -80					//[mV]
}

hillock {
	   insert Naf
		gnafbar_Naf = 2.7			//[S/cm^2]
		ena = 50					//[mV]
	   insert Nap
		gnapbar_Nap = 0.033*10^-3	//[S/cm^2]
		ena = 50					//[mV]
	   insert KDr
		gkdrbar_KDr = 0.17
		ek = -80					//[mV]
}
