# Supplementary material for: Linking Motoneuron PIC Location to Motor Function in Closed-Loop Motor Unit System Including Afferent Feedback: A Computational Investigation
Source: eNeuro. 2020 Apr 27;7(2):ENEURO.0014-20.2020. doi: 10.1523/ENEURO.0014-20.2020 (PMC7218009; doi:10.1523/ENEURO.0014-20.2020)
Supplement: Extended Data 1 — Computer codes for the closed-loop motor unit model and simulations. Download Extended Data 1, ZIP file. [file enu-eN-NWR-0014-20-s02.zip › fig2_4_6/mem_mechanism_muscle.hoc]

//----------------------------------------------------//
// Passive and active properties of the muscle model  //
//----------------------------------------------------//

muscle_unit	{
	// Cable property
	g_pas = 2*10^-3
    cm = 20
	
	// Calcium dynamics and cross-bridge mechanics
	insert CaSP
	insert fHill
}
