# Supplementary material for: Linking Motoneuron PIC Location to Motor Function in Closed-Loop Motor Unit System Including Afferent Feedback: A Computational Investigation
Source: eNeuro. 2020 Apr 27;7(2):ENEURO.0014-20.2020. doi: 10.1523/ENEURO.0014-20.2020 (PMC7218009; doi:10.1523/ENEURO.0014-20.2020)
Supplement: Extended Data 1 — Computer codes for the closed-loop motor unit model and simulations. Download Extended Data 1, ZIP file. [file enu-eN-NWR-0014-20-s02.zip › fig2_4_6/mem_mechanism_pass.hoc]

//----------------------------------------------//
// Passive properties of the motoneuron model   //
//----------------------------------------------//

forall {
		insert pas	
		g_pas=1/11000 	//[S/cm^2]
		e_pas=-70 		//[mV]
		Ra=70 			//[Ohm*cm]
		cm=1 			//[microF/cm^2]
}

soma {
	g_pas=1/225 			//[S/cm^2]
}
