# Supplementary material for: Linking Motoneuron PIC Location to Motor Function in Closed-Loop Motor Unit System Including Afferent Feedback: A Computational Investigation
Source: eNeuro. 2020 Apr 27;7(2):ENEURO.0014-20.2020. doi: 10.1523/ENEURO.0014-20.2020 (PMC7218009; doi:10.1523/ENEURO.0014-20.2020)
Supplement: Extended Data 1 — Computer codes for the closed-loop motor unit model and simulations. Download Extended Data 1, ZIP file. [file enu-eN-NWR-0014-20-s02.zip › fig2_4_6/module1_2.mod]

TITLE Calcium dynamics and cross-bridge formation
 
UNITS { }

NEURON {
	SUFFIX CaSP
	
	::module 1::
	RANGE k1, k2, k3, k4, k5, k6, k, k5i, k6i 
	RANGE Umax, Rmax, t1, t2, R, vth, U
	RANGE phi0, phi1, phi2, phi3, phi4, phi

	::module 2::
	RANGE c1, c2, c3, c4, c5 
	RANGE AMinf, AMtau, SF_AM
	RANGE acm, alpha, alpha1, alpha2, alpha3, beta, gamma

	::simulation::
	RANGE spk_index, t_axon 
	USEION mg WRITE mgi VALENCE 2
	USEION cl READ cli
}

PARAMETER {
	::module 1::
	k1 = 3000		: M-1*ms-1
	k2 = 3			: ms-1
	k3 = 400		: M-1*ms-1
	k4 = 1			: ms-1
	k5i = 4e5		: M-1*ms-1
	k6i = 150		: ms-1
	k = 850			: M-1
	SF_AM = 5
	Rmax = 10		: ms-1
	Umax = 2000		: M-1*ms-1
	t1 = 3			: ms
	t2 = 25			: ms
	phi1 = 0.03
	phi2 = 1.23
	phi3 = 0.01		
	phi4 = 1.08		
	CS0 = 0.03     	:[M]
	B0 = 0.00043	:[M]
	T0 = 0.00007 	:[M]
	
	::module 2::
	c1 = 0.128 		 
	c2 = 0.093		 
	c3 = 61.206	 
	c4 = -13.116	 
	c5 = 5.095		
	alpha = 2
	alpha1 = 4.77
	alpha2 = 400
	alpha3 = 160
	beta = 0.47
	gamma = 0.001

	::simulation::
	vth = -40		
	spk_index = 0	
	t_axon = 0.01	
}

STATE {
	CaSR			
	CaSRCS			
	Ca				
	CaB				
	CaT				
	AM				
	mgi				
}

ASSIGNED {
	v 	(mV)
	R
	t_shift 		
	R_On 			
	Spike_On 		
	k5
	k6
	AMinf
	AMtau
	cli				
	spk[1000] 		
	xm[2] 			
	vm			    
	acm				
}

BREAKPOINT { LOCAL i, temp_R
	
	SPK_DETECT (v, t) 
	CaR (CaSR, t)

	SOLVE state METHOD cnexp
	
	xm[0]=xm[1]
	xm[1]=cli
	
	vm = (xm[1]-xm[0])/(dt*10^-3)
	
	::isometric and isokinetic condition::
	mgi = AM^alpha
}

DERIVATIVE state {
	rate (cli, CaT, AM, t)
	
	CaSR' = -k1*CS0*CaSR + (k1*CaSR+k2)*CaSRCS - R + U(Ca)
	CaSRCS' = k1*CS0*CaSR - (k1*CaSR+k2)*CaSRCS
	
	Ca' = - k5*T0*Ca + (k5*Ca+k6)*CaT - k3*B0*Ca + (k3*Ca+k4)*CaB + R - U(Ca)
	CaB' = k3*B0*Ca - (k3*Ca+k4)*CaB
	CaT' = k5*T0*Ca - (k5*Ca+k6)*CaT
	
	AM' = (AMinf -AM)/AMtau
	mgi' = 0
}

PROCEDURE SPK_DETECT (v (mv), t (ms)) {
	if (Spike_On == 0 && v > vth) {
	Spike_On = 1
	spk[spk_index] = t + t_axon
	spk_index = spk_index + 1
	R_On = 1
	} else if (v < vth) {
	Spike_On = 0
	}
}

FUNCTION U (x) {
	if (x >= 0) {U = Umax*(x^2*k^2/(1+x*k+x^2*k^2))^2}
	else {U = 0}
}

FUNCTION phi (x) {
	if (x <= -8) {phi = phi1*x + phi2}
	else {phi = phi3*x + phi4}
}

PROCEDURE CaR (CaSR (M), t (ms)) { LOCAL i, temp_R  ::Ca_Release::
	if (R_On == 1) {
		FROM i=0 TO spk_index-1 {
			temp_R = temp_R + CaSR*Rmax*(1-exp(-(t-spk[i])/t1))*exp(-(t-spk[i])/t2)
		}
		R = temp_R
		temp_R = 0
	}
	else {R = 0}
}

PROCEDURE rate (cli (M), CaT (M), AM (M), t(ms)) {
	k5 = phi(cli)*k5i
	k6 = k6i/(1 + SF_AM*AM)
	AMinf = 0.5*(1+tanh(((CaT/T0)-c1)/c2))
	AMtau = c3/(cosh(((CaT/T0)-c4)/(2*c5)))
}

INITIAL {LOCAL i
	CaSR = 0.0025  		:[M]
	CaSRCS = 0			:[M]
	Ca = 1e-10			:[M] 
	CaB = 0				:[M]
	CaT = 0				:[M]
	AM = 0				:[M]
	mgi = 0
		
	FROM i = 0 TO 999 {
	spk[i] = 0
	}
	FROM i = 0 TO 1 {
	xm[i] = 0
	}
	spk_index = 0
	R_On = 0
}
