# Supplementary material for: Linking Motoneuron PIC Location to Motor Function in Closed-Loop Motor Unit System Including Afferent Feedback: A Computational Investigation
Source: eNeuro. 2020 Apr 27;7(2):ENEURO.0014-20.2020. doi: 10.1523/ENEURO.0014-20.2020 (PMC7218009; doi:10.1523/ENEURO.0014-20.2020)
Supplement: Extended Data 1 — Computer codes for the closed-loop motor unit model and simulations. Download Extended Data 1, ZIP file. [file enu-eN-NWR-0014-20-s02.zip › fig2_4_6/module3.mod]

TITLE Modified Hill-Mashima muscle model
 
UNITS {}

NEURON {
    SUFFIX fHill
    RANGE a0, b0, c0, d0
	RANGE p0, g1, g2, g3
	RANGE Kse, A, Fc, F
	RANGE xm_init, xm, xce_init, xce
	USEION mg READ mgi VALENCE 2
	USEION cl READ cli
}

PARAMETER {
	a0 = 2.35		:[N]
	b0 = 24.35		:[mm*s-1]
	c0 = -7.4		:[N]
	d0 = 30.3		:[mm*s-1]
	p0 = 23			:[N]
	g1 = -8			:[mm]
	g2 = 21.4		:[mm]
	xm_init = -8	:[mm]
	xce_init = -8	:[mm]
	Kse = 0.4		:[mm-1]
}

STATE {
	A
	xce
	xm
}

ASSIGNED {
	F
	Fc
	mgi		
	cli		
}

BREAKPOINT { LOCAL d_xm, d_xce, d_se
	A = mgi	
	xm = cli	

	SOLVE state_hill METHOD cnexp
		
	F = p0*Kse*xse(xm, xce)
}

DERIVATIVE state_hill {
	Fc = p0*g(xm)*A
	xce' = dxdt (F, Fc)
}

FUNCTION xse (x, y) { LOCAL d_xm, d_xce, d_se
	d_xm = xm - xm_init
	d_xce = xce - xce_init
	d_se = d_xm - d_xce
	
	if (d_se <= 0) {xse = 0} 
	else {xse = d_se}
}

FUNCTION g (x) { 
	g = exp(-((x-g1)/g2)^2)
}

FUNCTION dxdt (x, xc) {LOCAL gain_length 
	if (x <= xc) {
		dxdt = (10^-3)*(-b0*(xc-x))/(x+a0*xc/p0)
	} else {
		gain_length = (-d0*(xc-x))/(2*xc-x+c0*xc/p0)
		if (gain_length <= 0) {dxdt = (10^-3)*1e5}
		else {dxdt = (10^-3)*gain_length}
	}
}

INITIAL {
	A = 0
	xm = xm_init
	xce = xce_init
	F=1e-5     
}
