# Supplementary material for: Linking Motoneuron PIC Location to Motor Function in Closed-Loop Motor Unit System Including Afferent Feedback: A Computational Investigation
Source: eNeuro. 2020 Apr 27;7(2):ENEURO.0014-20.2020. doi: 10.1523/ENEURO.0014-20.2020 (PMC7218009; doi:10.1523/ENEURO.0014-20.2020)
Supplement: Extended Data 1 — Computer codes for the closed-loop motor unit model and simulations. Download Extended Data 1, ZIP file. [file enu-eN-NWR-0014-20-s02.zip › fig2_4_6/syn_Ia.mod]

COMMENT
Tonic afferent inputs from muscle spindle
ENDCOMMENT
					       
NEURON {
	SUFFIX IaSyn
	RANGE gmax, e, i 
	NONSPECIFIC_CURRENT i
}

UNITS {
	(nA) = (nanoamp)
	(mV) = (millivolt)
	(S) = (siemens)
}

PARAMETER {
    gmax=0 (S/cm2)
	e=0	(mV)
}

ASSIGNED {
	v (mV)
	i (mA/cm2)
}

BREAKPOINT {
	i = gmax*(v - e)
}
