# Supplementary material for: Linking Motoneuron PIC Location to Motor Function in Closed-Loop Motor Unit System Including Afferent Feedback: A Computational Investigation
Source: eNeuro. 2020 Apr 27;7(2):ENEURO.0014-20.2020. doi: 10.1523/ENEURO.0014-20.2020 (PMC7218009; doi:10.1523/ENEURO.0014-20.2020)
Supplement: Extended Data 1 — Computer codes for the closed-loop motor unit model and simulations. Download Extended Data 1, ZIP file. [file enu-eN-NWR-0014-20-s02.zip › fig3_5_7/Xm.mod]

TITLE Muscle length variation

NEURON {
	POINT_PROCESS Xm
	RANGE amp
	USEION cl WRITE cli VALENCE 1
}

UNITS {
	(nA) = (nanoamp)
}

PARAMETER {
	amp = -8	::mm
}

ASSIGNED {
    cli (nA)
}

BREAKPOINT {
	cli = amp
}
