# Supplementary material for: Linking Motoneuron PIC Location to Motor Function in Closed-Loop Motor Unit System Including Afferent Feedback: A Computational Investigation
Source: eNeuro. 2020 Apr 27;7(2):ENEURO.0014-20.2020. doi: 10.1523/ENEURO.0014-20.2020 (PMC7218009; doi:10.1523/ENEURO.0014-20.2020)
Supplement: Extended Data 1 — Computer codes for the closed-loop motor unit model and simulations. Download Extended Data 1, ZIP file. [file enu-eN-NWR-0014-20-s02.zip › fig8/group_Ia.hoc]

//--------------------------------------------------------------------//
// Localization of muscle spindle inputs over motoneuron dendrites    //
//--------------------------------------------------------------------//

soma {
   	insert IaSyn
		gmax_IaSyn = 0 		 //[S/cm^2] for the shortened muscle length (xm = -16 mm)
		//gmax_IaSyn = 9.3*10^-6 //[S/cm^2] for the optimal muscle length (xm = -8 mm)
		//gmax_IaSyn = 19*10^-6	 //[S/cm^2] for the lengthened muscle length (xm = 0 mm)
}

for i=0, 310 {
	soma distance (0,0)
	dend[i] end = distance(1)
	if (end < 1400) {
		dend[i] {
	   		insert IaSyn
				gmax_IaSyn = 0 			//[S/cm^2] for the shortened muscle length (xm = -16 mm)
				//gmax_IaSyn = 9.3*10^-6 	//[S/cm^2] for the optimal muscle length (xm = -8 mm)
				//gmax_IaSyn = 19*10^-6	//[S/cm^2] for the lengthened muscle length (xm = 0 mm)
		}
	}
}
