# Supplementary material for: Linking Motoneuron PIC Location to Motor Function in Closed-Loop Motor Unit System Including Afferent Feedback: A Computational Investigation
Source: eNeuro. 2020 Apr 27;7(2):ENEURO.0014-20.2020. doi: 10.1523/ENEURO.0014-20.2020 (PMC7218009; doi:10.1523/ENEURO.0014-20.2020)
Supplement: Extended Data 1 — Computer codes for the closed-loop motor unit model and simulations. Download Extended Data 1, ZIP file. [file enu-eN-NWR-0014-20-s02.zip › fig8/SawtoothIClamp.mod]

    COMMENT
    Since this is an electrode current, positive values of i depolarize the cell
    and in the presence of the extracellular mechanism there will be a change
    in vext since i is not a transmembrane current but a current injected
    directly to the inside of the cell.
    ENDCOMMENT

    NEURON {
            POINT_PROCESS SawtoothIClamp
            RANGE del, tp, pkamp, bias
            ELECTRODE_CURRENT i
    }

    UNITS {
            (nA) = (nanoamp)
                 }

    PARAMETER {
            del=0   (ms)
            tp=10000   (ms)
            pkamp=10 (nA)
			bias=0 (nA)
			pie=3.14159
    }

    ASSIGNED {
            i (nA)
    }

    BREAKPOINT {
           at_time(del)

           if (t < del) {
          i=0   
       }else{ 
          i= pkamp/pie*acos(sin(2*pie/tp*(t+tp/4-del)))+bias  
	}}
