# Supplementary material for: Linking Motoneuron PIC Location to Motor Function in Closed-Loop Motor Unit System Including Afferent Feedback: A Computational Investigation
Source: eNeuro. 2020 Apr 27;7(2):ENEURO.0014-20.2020. doi: 10.1523/ENEURO.0014-20.2020 (PMC7218009; doi:10.1523/ENEURO.0014-20.2020)
Supplement: Extended Data 1 — Computer codes for the closed-loop motor unit model and simulations. Download Extended Data 1, ZIP file. [file enu-eN-NWR-0014-20-s02.zip › fig9/fig.ses]

{load_file("nrngui.hoc")}
objectvar save_window_, rvp_
objectvar scene_vector_[5]
objectvar ocbox_, ocbox_list_, scene_, scene_list_
{ocbox_list_ = new List()  scene_list_ = new List()}
{pwman_place(0,0,0)}
{
save_window_ = new Graph(0)
save_window_.size(0,16000,-80,-10)
scene_vector_[2] = save_window_
{save_window_.view(0, -80, 16000, 70, 1022, 171, 300.6, 200.8)}
graphList[0].append(save_window_)
save_window_.save_name("graphList[0].")
save_window_.addexpr("v(.5)", 1, 1, 0.8, 0.9, 2)
}
{
save_window_ = new Graph(0)
save_window_.size(0,16000,-1,2.23517e-08)
scene_vector_[3] = save_window_
{save_window_.view(0, -1, 16000, 1, 1022, 517, 300.6, 98.2)}
graphList[1].append(save_window_)
save_window_.save_name("graphList[1].")
save_window_.addvar("istim.i", 1, 1, 0.877844, 0.778984, 2)
}
{
xpanel("RunControl", 0)
v_init = -70
xvalue("Init","v_init", 1,"stdinit()", 1, 1 )
xbutton("Init & Run","run()")
xbutton("Stop","stoprun=1")
runStopAt = 5
xvalue("Continue til","runStopAt", 1,"{continuerun(runStopAt) stoprun=1}", 1, 1 )
runStopIn = 1
xvalue("Continue for","runStopIn", 1,"{continuerun(t + runStopIn) stoprun=1}", 1, 1 )
xbutton("Single Step","steprun()")
t = 16000
xvalue("t","t", 2 )
tstop = 16000
xvalue("Tstop","tstop", 1,"tstop_changed()", 0, 1 )
dt = 0.025
xvalue("dt","dt", 1,"setdt()", 0, 1 )
steps_per_ms = 40
xvalue("Points plotted/ms","steps_per_ms", 1,"setdt()", 0, 1 )
screen_update_invl = 0.05
xvalue("Scrn update invl","screen_update_invl", 1,"", 0, 1 )
realtime = 792.72
xvalue("Real Time","realtime", 0,"", 0, 1 )
xpanel(694,282)
}
{
save_window_ = new Graph(0)
save_window_.size(-1000,16000,0,1.9e-05)
scene_vector_[4] = save_window_
{save_window_.view(-1000, 0, 17000, 1.9e-05, 1435, 169, 300.6, 200.8)}
graphList[1].append(save_window_)
save_window_.save_name("graphList[1].")
save_window_.addvar("soma.g_IaSyn_Sinewave( 0.5 )", 1, 1, 0.8, 0.9, 2)
}
objectvar scene_vector_[1]
{doNotify()}
