# Supplementary material for: Linking Motoneuron PIC Location to Motor Function in Closed-Loop Motor Unit System Including Afferent Feedback: A Computational Investigation
Source: eNeuro. 2020 Apr 27;7(2):ENEURO.0014-20.2020. doi: 10.1523/ENEURO.0014-20.2020 (PMC7218009; doi:10.1523/ENEURO.0014-20.2020)
Supplement: Extended Data 1 — Computer codes for the closed-loop motor unit model and simulations. Download Extended Data 1, ZIP file. [file enu-eN-NWR-0014-20-s02.zip › fig9/group_Ia_sinewave.hoc]

// The distribution and density of the group Ia afferent inputs are set here.
// The group Ia afferent inputs were uniformly distributed over the soma and dendritic sites < 1400 um from the soma.
// The territory for group Ia afferent inputs was adopted from Segev 1990 JNP and Burke 1996 JCN.
// The static density for group Ia afferent inputs was determined from Lee 2003 JNP.
// April 10, 2018 by Hojeong Kim

soma {
   	insert IaSyn_Sinewave
		tp_IaSyn_Sinewave = 2000 //[ms]
		gmax_IaSyn_Sinewave = 19*10^-6 // [S/cm^2] In=5 nA for lengthened length (0 mm)
}

for i=0, 310 {
	soma distance (0,0)										// set the origin for calculation of path distance	
	dend[i] end = distance(1) 
	if (end < 1400) {                                       // distance at x=1 for the section
		// print i
		dend[i] {
	   		insert IaSyn_Sinewave
				tp_IaSyn_Sinewave = 2000  // [ms]
				gmax_IaSyn_Sinewave = 19*10^-6 // [S/cm^2] In=5 nA for lengthened length (0 mm)
		}
	}
}
