# Supplementary material for: Linking Motoneuron PIC Location to Motor Function in Closed-Loop Motor Unit System Including Afferent Feedback: A Computational Investigation
Source: eNeuro. 2020 Apr 27;7(2):ENEURO.0014-20.2020. doi: 10.1523/ENEURO.0014-20.2020 (PMC7218009; doi:10.1523/ENEURO.0014-20.2020)
Supplement: Extended Data 1 — Computer codes for the closed-loop motor unit model and simulations. Download Extended Data 1, ZIP file. [file enu-eN-NWR-0014-20-s02.zip › fig9/motor_unit.hoc]

load_file("nrngui.hoc")
xopen("v_e_moto6_export.hoc")
xopen("add_hil_is.hoc")
xopen("mem_mechanism_pass.hoc")
xopen("fixnseg.hoc")

xopen("add_pics_istim.hoc")
xopen("group_Ia_sinewave.hoc")

xopen("fig.ses")
