# Supplementary material for: Linking Motoneuron PIC Location to Motor Function in Closed-Loop Motor Unit System Including Afferent Feedback: A Computational Investigation
Source: eNeuro. 2020 Apr 27;7(2):ENEURO.0014-20.2020. doi: 10.1523/ENEURO.0014-20.2020 (PMC7218009; doi:10.1523/ENEURO.0014-20.2020)
Supplement: Extended Data 1 — Computer codes for the closed-loop motor unit model and simulations. Download Extended Data 1, ZIP file. [file enu-eN-NWR-0014-20-s02.zip › fig9/mStepIClamp.mod]

    COMMENT
    This mechanism is a point process for generation of multiple step currents at different amplitudes over time.
	Since this is an electrode current, positive values of i depolarize the cell
    and in the presence of the extracellular mechanism there will be a change
    in vext since i is not a transmembrane current but a current injected
    directly to the inside of the cell.
    ENDCOMMENT

    NEURON {
        POINT_PROCESS mStepIClamp
        RANGE del, dur
		RANGE ip1, ip2, ip3, ip4, ip5
		RANGE pon1, pon2, pon3, pon4, pon5
		RANGE poff1, poff2, poff3, poff4, poff5
		RANGE i0, s
        ELECTRODE_CURRENT i
    }

    UNITS {
        (nA) = (nanoamp)
    }

    PARAMETER {
        del=0   (ms)
        dur=10000   (ms)
    		
		ip1=-1 (nA)
		ip2=-0.503 (nA)
		ip3=0 (nA)
		ip4=0 (nA)
		ip5=0 (nA)
			
		pon1=0 (ms)
		pon2=4000 (ms)
		pon3=5000 (ms)
		pon4=7000 (ms)
		pon5=9000 (ms)
			
		poff1=4000 (ms)
		poff2=16000 (ms)
		poff3=9000 (ms)
		poff4=7200 (ms)
		poff5=9200 (ms)
			
		i0=0 (nA)
		s=1			
    }

    ASSIGNED {
        i (nA)
    }

    BREAKPOINT {
        at_time(del)
        at_time(del + dur)
		
		i = i0 + s*((heav(poff1-t)*heav(t-pon1)*ip1) + (heav(poff2-t)*heav(t-pon2)*ip2-0.01) + (heav(poff3-t)*heav(t-pon3)*ip3) + (heav(poff4-t)*heav(t-pon4)*ip4) + (heav(poff5-t)*heav(t-pon5)*ip5))
    }
	
	FUNCTION heav (x) {
		if (x < 0) {heav = 0}
		else {heav = 1}
	}
